# Supplementary material for: The Difference in Serum Metabolomic Profiles between the Good and Poor Outcome Groups at 3 Months in the Early and Late Phases of Aneurysmal Subarachnoid Hemorrhage
Source: Int J Mol Sci. 2024 Jun 15;25(12):6597. doi: 10.3390/ijms25126597 (PMC11203497; doi:10.3390/ijms25126597)
Supplement: Supplementary file 1 [file ijms-25-06597-s001.zip]

Archive with 3 entries (3 files):
- Legend Table S1.pdf
- Supplementary Figures.pdf
- Supplementary Table S1.xlsx
