# Supplementary material for: The Difference in Serum Metabolomic Profiles between the Good and Poor Outcome Groups at 3 Months in the Early and Late Phases of Aneurysmal Subarachnoid Hemorrhage
Source: Int J Mol Sci. 2024 Jun 15;25(12):6597. doi: 10.3390/ijms25126597 (PMC11203497; doi:10.3390/ijms25126597)
Supplement: Supplementary file 1 [file ijms-25-06597-s001.zip › Supplementary Table S1.xlsx]

## Sheet: Sheet1
metabolite	retention_time	blank_na_cnt	blank_average_intensity	QC_average_intensity	QC_cv	na_proportion_of_biological_sample	MS2_verified	Kegg_ID	HMDB_ID
INDOXYL_SULFATE	0.736908	0	5.30715e+06	2235488927	0.0372111	0		C08481	HMDB0000682
PREGNENOLONE_SULFATE	0.72812	0	11738.6	2.15998e+07	0.0891038	0			HMDB0000774
SALICYLATE	0.975164	0	1.56832e+06	603074715	0.0104212	0		C00805	HMDB0001895
4-PYRIDOXATE	1.10214	0	212452	5.7274e+07	0.00600054	0	OK	C00847	HMDB0000017
2,3-DIHYDROXYBENZOATE	1.23661	0	58186.9	1.35929e+06	0.0590745	0		C00196	HMDB0000397
BILIRUBIN	1.30537	4	NA	1.28659e+07	0.0587037	0	OK	C00486	HMDB0000054
PANTOLACTONE	1.33419	0	1.86157e+07	3163900038	0.034629	0	OK	C01012	HMDB0059876
2,5-DIHYDROXYBENZOATE	1.3714	0	161380	3.31622e+06	0.040024	0	OK	C00628	HMDB0000152
3-METHYL-2-OXOVALERATE/KETOLEUCIN	1.43269	0	1.45594e+07	2553224121	0.0255995	0	OK	#N/A	#N/A
CORTISOL	1.43802	1	NA	272691	0.0900373	0		C00735	HMDB0000063
DIHYDROURACIL	1.53161	0	53801.6	949538	0.0549822	0.00884956		C00429	HMDB0000076
PARAXANTHINE	1.68319	4	NA	1.11305e+08	0.0283736	0		C13747	HMDB0001860
THEOBROMINE	1.82568	4	NA	7.36303e+07	0.0851183	0.00884956	OK	C07480	HMDB0002825
THYMINE	2.33212	0	13964.8	1.10892e+06	0.0267466	0		C00178	HMDB0000262
HOMOGENTISATE	2.56555	4	NA	5.1855e+06	0.0197544	0.123894		C00544	HMDB0000130
THYMIDINE	3.38989	0	4557.06	277862	0.0478534	0		C00214	HMDB0000273
DEOXYURIDINE	3.96079	0	9695.17	2.00193e+06	0.0185271	0		C00526	HMDB0000012
INDOLE-3-ACETATE	4.16549	0	218021	1.83198e+07	0.0238428	0	OK	C00954	HMDB0000197
KYNURENATE	5.24563	0	17134.8	945876	0.0769975	0	OK	C01717	HMDB0000715
URIDINE	5.12231	0	35462.9	1.9314e+06	0.0253833	0	OK	C00299	HMDB0000296
HIPPURATE	5.31167	0	45944.7	3.59756e+07	0.035869	0	OK	C01586	HMDB0000714
HYPOXANTHINE	5.21233	0	83194.2	7.16456e+06	0.0222535	0	OK	C00262	HMDB0000157
BENZYL_ALCOHOL	5.37824	4	NA	155718	0.058507	0.00884956		C00556	HMDB0003119
3,4-DIHYDROXYPHENYLACETATE	5.37288	0	26499.2	980805	0.0157397	0		C01161	HMDB0001336
HYDROXYPHENYLLACTATE/HOMOVANIL	5.2715	4	NA	1.51469e+07	0.0229367	0		#N/A	#N/A
P-HYDROXYPHENYLACETATE	5.37916	2	NA	1.29402e+06	0.0730113	0	OK	C00642	HMDB0000020
CREATININE	5.32869	0	245656	9.89628e+07	0.0260431	0	OK	C00791	HMDB0000562
N-FORMYL-L-METHIONINE	5.44391	2	NA	2.54886e+06	0.0286603	0	OK	C03145	HMDB0001015
2-HYDROXYBUTYRATE	5.43256	0	65681.1	9.09818e+07	0.0139822	0	OK	C05984	HMDB0000008
ALLANTOIN	5.43659	0	21953.3	2.92535e+06	0.0343111	0	OK	C01551	HMDB0000462
N-ACETYLLEUCINE	5.42561	4	NA	274416	0.0477673	0		C02710	HMDB0011756
GLYCOCHENODEOXYCHOLATE	5.46737	0	11510.4	7.79667e+06	0.0436482	0	OK	C05466	HMDB0000637
XANTHURENATE	5.50137	4	NA	149469	0.115259	0.00884956		C02470	HMDB0000881
N-ACETYLMETHIONINE	5.53162	4	NA	1.2836e+06	0.0365895	0		C02712	HMDB0011745
ERYTHRITOL	5.54337	2	NA	775059	0.0428863	0	OK	C00503	HMDB0002994
BILIVERDIN	5.80894	4	NA	248795	0.0697669	0		C00500	HMDB0001008
XANTHINE	5.75822	0	62232.3	9.01237e+06	0.0296757	0	OK	C00385	HMDB0000292
INOSINE	6.01771	0	3602.57	9.10442e+06	0.0215887	0	OK	C00294	HMDB0000195
GLYCOCHOLATE	6.1297	2	NA	527337	0.0651196	0	OK	C01921	HMDB0000138
METHYL_GALACTOSIDE	6.27325	4	NA	1.48988e+06	0.0309097	0		C03619	HMDB0029965
OROTATE	6.11202	4	NA	978860	0.0344227	0	OK	C00295	HMDB0000226
XYLOSE	6.47867	3	NA	1.90421e+06	0.0345611	0		C00181	HMDB0000098
TRYPTOPHAN	6.42911	0	94714.2	5.28434e+07	0.0128093	0	OK	C00078	HMDB0000929
PHENYLALANINE	6.48886	0	140496	9.10252e+07	0.0135952	0	OK	C02057	HMDB0000159
KYNURENINE	6.4986	4	NA	689427	0.0256748	0	OK	C00328	HMDB0000684
N-ACETYLALANINE	6.55003	0	31909.5	6.07099e+06	0.0201218	0	OK		HMDB0000766
LEUCINE	6.62577	0	269950	1.59056e+08	0.011625	0	OK	C00123	HMDB0000687
GUANOSINE	6.6509	4	NA	495246	0.0170212	0	OK	C00387	HMDB0000133
ARABITOL/XYLITOL	6.6614	0	23278.1	4.1646e+06	0.0434645	0	OK	#N/A	#N/A
PANTOTHENATE	6.66817	4	NA	1.79066e+06	0.0284198	0	OK	C00864	HMDB0000210
CYCLIC_AMP	6.79683	4	NA	8801.42	0.171831	0.00884956		C00575	HMDB0000058
4-ACETAMIDOBUTANOATE	6.83875	0	57967.6	1.28779e+06	0.0277524	0	OK	C02946	HMDB0003681
N-ACETYLGLYCINE	6.82897	0	27054.3	6.80851e+06	0.0345806	0	OK	#N/A	#N/A
METHIONINE	6.93957	2	NA	1.51109e+07	0.0118319	0	OK	C00073	HMDB0000696
DIHYDROOROTATE	6.9246	0	17747.1	503618	0.059879	0		C00337	HMDB0003349
5-HYDROXYTRYPTOPHAN	6.78831	2	NA	114658	0.0213552	0		C01017	HMDB0000472
MANNOSE/SORBOSE	7.04658	0	15308.8	8.28352e+06	0.0209924	0	OK	#N/A	#N/A
TAURINE	7.16957	0	33047.5	1.91477e+07	0.00906869	0	OK	C00245	HMDB0000251
GLYCERATE	7.24183	0	12335.2	2.99781e+06	0.160622	0	OK	C00258	HMDB0000139
TYROSINE	7.13036	0	70997.8	2.78716e+07	0.00875834	0	OK	C01536	HMDB0000158
HOMOCYSTEINE	7.22163	4	NA	237601	0.0389253	0		C00155	HMDB0000742
N-/O-ACETYLSERINE	7.20633	0	127489	4.82642e+06	0.0223884	0	OK	#N/A	#N/A
VALINE	7.24773	0	42868.6	7.12679e+07	0.0135384	0	OK	C16436	HMDB0000883
XANTHOSINE	7.297	4	NA	121044	0.107253	0		C01762	HMDB0000299
ALLOSE	7.33329	0	233025	2.1791e+08	0.023909	0		C01487	HMDB0001151
PIPECOLATE	7.36514	0	10437.6	416198	0.0284672	0	OK	C00408	HMDB0000070
SORBITOL/MANNITOL/GALACTITOL	7.37284	0	126773	2.83764e+08	0.0224043	0	OK	#N/A	#N/A
PROLINE	7.41336	0	22514.4	3.25728e+07	0.0176974	0	OK	C16435	HMDB0000162
N-ACETYLASPARAGINE	7.42367	4	NA	780895	0.0925302	0	OK	0	HMDB0006028
ALPHA-D-GLUCOSE	7.43522	0	344364	2.76819e+08	0.025046	0		C00267	HMDB0003345
URATE	7.46559	0	214024	1.25279e+08	0.0295899	0	OK	C00366	HMDB0000289
2-AMINOISOBUTYRATE	7.58096	0	5873.26	1.14789e+06	0.0201813	0	OK	C03665	HMDB0001906
QUINATE	7.68187	0	52169.4	2.93882e+06	0.0670778	0	OK	C06746	HMDB0003072
AMINOISOBUTANOATE	7.75064	0	3471.05	95985.1	0.111268	0		C05145	HMDB0003911
HYPOTAURINE	7.81994	4	NA	64514.3	0.0775453	0	OK	C00519	HMDB0000965
TRANS-4-HYDROXY-L-PROLINE	7.84063	4	NA	1.04961e+06	0.0574178	0	OK	C01157	HMDB0000725
CREATINE	7.888	3	NA	3.01081e+06	0.0331377	0	OK	C00300	HMDB0000064
SUCCINATE_SEMIALDEHYDE	7.84846	2	NA	124595	0.135938	0		C00232	HMDB0001259
GUANIDINOACETATE	7.92872	4	NA	40576.8	0.131469	0.0176991	OK	C00581	HMDB0000128
ALPHA_KETOGLUTARIC_ACID/OXOGLUT	7.8509	0	80883.6	1.85732e+06	0.0512304	0	OK	#N/A	#N/A
THREONINE/HOMOSERINE	8.00807	0	21390.9	3.39049e+07	0.0300918	0	OK	#N/A	#N/A
GLUCONATE	8.04457	2	NA	1.20875e+07	0.0343437	0	OK	C00257	HMDB0000625
N-ACETYLNEURAMINATE	8.04857	3	NA	285136	0.0636532	0.20354		C00270	HMDB0000230
GLUTAMINE	8.19849	0	200224	2.02546e+08	0.0288421	0	OK	C00064	HMDB0000641
SERINE	8.27342	0	19512.8	3.28649e+06	0.0165082	0	OK	C00065	HMDB0000187
ASPARAGINE	8.29081	0	10658.7	6.61857e+06	0.0293943	0	OK	C00152	HMDB0000168
GLUTAMATE	8.29173	0	171258	1.02985e+07	0.104544	0	OK	C00025	HMDB0000148
N,N-DIMETHYLARGININE	10.2606	4	NA	241813	0.0168298	0	OK	C03626	HMDB0001539
D-ORNITHINE	10.3714	4	NA	1.51259e+06	0.094721	0	OK	C00515	HMDB0003374
ARGININE	10.5805	0	59318.6	1.34756e+07	0.0231354	0	OK	C00062	HMDB0000517
L-ORNITHINE	10.5768	4	NA	1.53172e+06	0.0391387	0		C00077	HMDB0000214
LYSINE	10.7274	0	5129.22	7.61968e+06	0.0896518	0	OK	C00047	HMDB0000182
